# Supplementary material for: Urinary ACE Phenotyping as a Research and Diagnostic Tool: Identification of Sex-Dependent ACE Immunoreactivity
Source: Biomedicines. 2023 Mar 20;11(3):953. doi: 10.3390/biomedicines11030953 (PMC10045976; doi:10.3390/biomedicines11030953)
Supplement: Supplementary file 1 [file biomedicines-11-00953-s001.zip]

Archive with 2 entries (2 files):
- biomedicines-2267783-supplementary.pdf
- Table.S3.xlsx
